# Supplementary material for: Ensemble classifier based on context specific miRNA regulation modules: a new method for cancer outcome prediction
Source: BMC Bioinformatics. 2013 Sep 24;14(Suppl 12):S6. doi: 10.1186/1471-2105-14-S12-S6 (PMC3848894; doi:10.1186/1471-2105-14-S12-S6)
Supplement: Additional file 2 — CoMi features of the selected modules. This file describes the detailed CoMi features of the 55 selected modules. Features with the same GO term are regarded as a module. [file 1471-2105-14-S12-S6-S2.xlsx]

## Sheet: Sheet1
miRNA	Go Term
hsa-miR-106b	G-protein coupled receptor protein signaling pathway
hsa-miR-1226	G-protein coupled receptor protein signaling pathway
hsa-miR-1252	G-protein coupled receptor protein signaling pathway
hsa-miR-1260	G-protein coupled receptor protein signaling pathway
hsa-miR-1271	G-protein coupled receptor protein signaling pathway
hsa-miR-1297	G-protein coupled receptor protein signaling pathway
hsa-miR-130a	G-protein coupled receptor protein signaling pathway
hsa-miR-130b	G-protein coupled receptor protein signaling pathway
hsa-miR-133a	G-protein coupled receptor protein signaling pathway
hsa-miR-133b	G-protein coupled receptor protein signaling pathway
hsa-miR-135a	G-protein coupled receptor protein signaling pathway
hsa-miR-135b	G-protein coupled receptor protein signaling pathway
hsa-miR-148a	G-protein coupled receptor protein signaling pathway
hsa-miR-148b	G-protein coupled receptor protein signaling pathway
hsa-miR-152	G-protein coupled receptor protein signaling pathway
hsa-miR-17	G-protein coupled receptor protein signaling pathway
hsa-miR-181a	G-protein coupled receptor protein signaling pathway
hsa-miR-182	G-protein coupled receptor protein signaling pathway
hsa-miR-1827	G-protein coupled receptor protein signaling pathway
hsa-miR-199a-5p	G-protein coupled receptor protein signaling pathway
hsa-miR-206	G-protein coupled receptor protein signaling pathway
hsa-miR-21	G-protein coupled receptor protein signaling pathway
hsa-miR-223	G-protein coupled receptor protein signaling pathway
hsa-miR-26b	G-protein coupled receptor protein signaling pathway
hsa-miR-29b	G-protein coupled receptor protein signaling pathway
hsa-miR-301a	G-protein coupled receptor protein signaling pathway
hsa-miR-329	G-protein coupled receptor protein signaling pathway
hsa-miR-342-3p	G-protein coupled receptor protein signaling pathway
hsa-miR-346	G-protein coupled receptor protein signaling pathway
hsa-miR-34a	G-protein coupled receptor protein signaling pathway
hsa-miR-369-3p	G-protein coupled receptor protein signaling pathway
hsa-miR-373	G-protein coupled receptor protein signaling pathway
hsa-miR-374a	G-protein coupled receptor protein signaling pathway
hsa-miR-382	G-protein coupled receptor protein signaling pathway
hsa-miR-425	G-protein coupled receptor protein signaling pathway
hsa-miR-431	G-protein coupled receptor protein signaling pathway
hsa-miR-448	G-protein coupled receptor protein signaling pathway
hsa-miR-485-5p	G-protein coupled receptor protein signaling pathway
hsa-miR-504	G-protein coupled receptor protein signaling pathway
hsa-miR-507	G-protein coupled receptor protein signaling pathway
hsa-miR-518e	G-protein coupled receptor protein signaling pathway
hsa-miR-532-3p	G-protein coupled receptor protein signaling pathway
hsa-miR-545	G-protein coupled receptor protein signaling pathway
hsa-miR-548d-3p	G-protein coupled receptor protein signaling pathway
hsa-miR-548p	G-protein coupled receptor protein signaling pathway
hsa-miR-556-3p	G-protein coupled receptor protein signaling pathway
hsa-miR-586	G-protein coupled receptor protein signaling pathway
hsa-miR-590-5p	G-protein coupled receptor protein signaling pathway
hsa-miR-635	G-protein coupled receptor protein signaling pathway
hsa-miR-646	G-protein coupled receptor protein signaling pathway
hsa-miR-9	G-protein coupled receptor protein signaling pathway
hsa-miR-922	G-protein coupled receptor protein signaling pathway
hsa-miR-93	G-protein coupled receptor protein signaling pathway
hsa-let-7a	cell adhesion
hsa-let-7b	cell adhesion
hsa-let-7c	cell adhesion
hsa-let-7d	cell adhesion
hsa-let-7e	cell adhesion
hsa-let-7f	cell adhesion
hsa-let-7g	cell adhesion
hsa-let-7i	cell adhesion
hsa-miR-105	cell adhesion
hsa-miR-107	cell adhesion
hsa-miR-1205	cell adhesion
hsa-miR-1206	cell adhesion
hsa-miR-1207-3p	cell adhesion
hsa-miR-1226	cell adhesion
hsa-miR-128	cell adhesion
hsa-miR-1283	cell adhesion
hsa-miR-1290	cell adhesion
hsa-miR-129-3p	cell adhesion
hsa-miR-129-5p	cell adhesion
hsa-miR-133a	cell adhesion
hsa-miR-133b	cell adhesion
hsa-miR-134	cell adhesion
hsa-miR-135a	cell adhesion
hsa-miR-135b	cell adhesion
hsa-miR-137	cell adhesion
hsa-miR-138	cell adhesion
hsa-miR-142-3p	cell adhesion
hsa-miR-143	cell adhesion
hsa-miR-144	cell adhesion
hsa-miR-149	cell adhesion
hsa-miR-152	cell adhesion
hsa-miR-153	cell adhesion
hsa-miR-17	cell adhesion
hsa-miR-181a	cell adhesion
hsa-miR-181b	cell adhesion
hsa-miR-181c	cell adhesion
hsa-miR-181d	cell adhesion
hsa-miR-182*	cell adhesion
hsa-miR-184	cell adhesion
hsa-miR-185	cell adhesion
hsa-miR-186	cell adhesion
hsa-miR-187	cell adhesion
hsa-miR-191*	cell adhesion
hsa-miR-193b	cell adhesion
hsa-miR-196b	cell adhesion
hsa-miR-19a	cell adhesion
hsa-miR-19b	cell adhesion
hsa-miR-200b	cell adhesion
hsa-miR-200c	cell adhesion
hsa-miR-202	cell adhesion
hsa-miR-203	cell adhesion
hsa-miR-204	cell adhesion
hsa-miR-20a	cell adhesion
hsa-miR-20b	cell adhesion
hsa-miR-210	cell adhesion
hsa-miR-211	cell adhesion
hsa-miR-214	cell adhesion
hsa-miR-218	cell adhesion
hsa-miR-22	cell adhesion
hsa-miR-24	cell adhesion
hsa-miR-25	cell adhesion
hsa-miR-27a	cell adhesion
hsa-miR-27b	cell adhesion
hsa-miR-29a	cell adhesion
hsa-miR-29b	cell adhesion
hsa-miR-29c	cell adhesion
hsa-miR-302a	cell adhesion
hsa-miR-302b	cell adhesion
hsa-miR-302c	cell adhesion
hsa-miR-302d	cell adhesion
hsa-miR-31	cell adhesion
hsa-miR-320a	cell adhesion
hsa-miR-324-5p	cell adhesion
hsa-miR-329	cell adhesion
hsa-miR-331-3p	cell adhesion
hsa-miR-345	cell adhesion
hsa-miR-346	cell adhesion
hsa-miR-34a	cell adhesion
hsa-miR-34c-5p	cell adhesion
hsa-miR-363	cell adhesion
hsa-miR-370	cell adhesion
hsa-miR-372	cell adhesion
hsa-miR-373*	cell adhesion
hsa-miR-375	cell adhesion
hsa-miR-381	cell adhesion
hsa-miR-409-3p	cell adhesion
hsa-miR-412	cell adhesion
hsa-miR-425	cell adhesion
hsa-miR-429	cell adhesion
hsa-miR-432	cell adhesion
hsa-miR-433	cell adhesion
hsa-miR-449a	cell adhesion
hsa-miR-449b	cell adhesion
hsa-miR-450b-5p	cell adhesion
hsa-miR-484	cell adhesion
hsa-miR-485-5p	cell adhesion
hsa-miR-489	cell adhesion
hsa-miR-493	cell adhesion
hsa-miR-511	cell adhesion
hsa-miR-515-5p	cell adhesion
hsa-miR-517*	cell adhesion
hsa-miR-518f	cell adhesion
hsa-miR-518f*	cell adhesion
hsa-miR-519e*	cell adhesion
hsa-miR-520f	cell adhesion
hsa-miR-548c-3p	cell adhesion
hsa-miR-556-3p	cell adhesion
hsa-miR-570	cell adhesion
hsa-miR-587	cell adhesion
hsa-miR-599	cell adhesion
hsa-miR-607	cell adhesion
hsa-miR-615-5p	cell adhesion
hsa-miR-645	cell adhesion
hsa-miR-647	cell adhesion
hsa-miR-650	cell adhesion
hsa-miR-654-3p	cell adhesion
hsa-miR-655	cell adhesion
hsa-miR-7	cell adhesion
hsa-miR-875-3p	cell adhesion
hsa-miR-876-5p	cell adhesion
hsa-miR-9	cell adhesion
hsa-miR-934	cell adhesion
hsa-miR-98	cell adhesion
hsa-miR-99b	cell adhesion
hsa-miR-144	cell aging
hsa-miR-15a	cell aging
hsa-miR-182	cell aging
hsa-miR-182*	cell aging
hsa-miR-183	cell aging
hsa-miR-195	cell aging
hsa-miR-221	cell aging
hsa-miR-34a	cell aging
hsa-miR-34b	cell aging
hsa-miR-373	cell aging
hsa-miR-375	cell aging
hsa-miR-424	cell aging
hsa-miR-432	cell aging
hsa-miR-497	cell aging
hsa-miR-498	cell aging
hsa-miR-503	cell aging
hsa-miR-512-3p	cell aging
hsa-let-7e	cell communication
hsa-let-7f	cell communication
hsa-let-7g	cell communication
hsa-miR-132	cell communication
hsa-miR-15a	cell communication
hsa-miR-15b	cell communication
hsa-miR-181b	cell communication
hsa-miR-181d	cell communication
hsa-miR-182*	cell communication
hsa-miR-196a	cell communication
hsa-miR-20b	cell communication
hsa-miR-211	cell communication
hsa-miR-29b	cell communication
hsa-miR-34a	cell communication
hsa-miR-409-5p	cell communication
hsa-miR-424	cell communication
hsa-miR-497	cell communication
hsa-miR-512-3p	cell communication
hsa-miR-106a	DNA repair
hsa-miR-107	DNA repair
hsa-miR-125a-5p	DNA repair
hsa-miR-125b	DNA repair
hsa-miR-1297	DNA repair
hsa-miR-130b	DNA repair
hsa-miR-137	DNA repair
hsa-miR-141	DNA repair
hsa-miR-19a	DNA repair
hsa-miR-19b	DNA repair
hsa-miR-200c	DNA repair
hsa-miR-202	DNA repair
hsa-miR-202*	DNA repair
hsa-miR-218	DNA repair
hsa-miR-224	DNA repair
hsa-miR-25	DNA repair
hsa-miR-26a	DNA repair
hsa-miR-26b	DNA repair
hsa-miR-29c	DNA repair
hsa-miR-302a	DNA repair
hsa-miR-302b	DNA repair
hsa-miR-302c	DNA repair
hsa-miR-302c*	DNA repair
hsa-miR-302d	DNA repair
hsa-miR-30b	DNA repair
hsa-miR-32	DNA repair
hsa-miR-324-5p	DNA repair
hsa-miR-367	DNA repair
hsa-miR-377	DNA repair
hsa-miR-488	DNA repair
hsa-miR-504	DNA repair
hsa-miR-512-3p	DNA repair
hsa-miR-513b	DNA repair
hsa-miR-518b	DNA repair
hsa-miR-518c	DNA repair
hsa-miR-518f	DNA repair
hsa-miR-519a	DNA repair
hsa-miR-519b-3p	DNA repair
hsa-miR-519e*	DNA repair
hsa-miR-520b	DNA repair
hsa-miR-522	DNA repair
hsa-miR-526b*	DNA repair
hsa-miR-548c-3p	DNA repair
hsa-miR-561	DNA repair
hsa-miR-92a	DNA repair
hsa-miR-92b	DNA repair
hsa-miR-93	DNA repair
hsa-let-7d	actin cytoskeleton organization
hsa-miR-103	actin cytoskeleton organization
hsa-miR-130a	actin cytoskeleton organization
hsa-miR-130b	actin cytoskeleton organization
hsa-miR-132	actin cytoskeleton organization
hsa-miR-134	actin cytoskeleton organization
hsa-miR-150	actin cytoskeleton organization
hsa-miR-152	actin cytoskeleton organization
hsa-miR-155	actin cytoskeleton organization
hsa-miR-194	actin cytoskeleton organization
hsa-miR-212	actin cytoskeleton organization
hsa-miR-223	actin cytoskeleton organization
hsa-miR-34b	actin cytoskeleton organization
hsa-miR-378	actin cytoskeleton organization
hsa-miR-381	actin cytoskeleton organization
hsa-miR-383	actin cytoskeleton organization
hsa-miR-409-5p	actin cytoskeleton organization
hsa-miR-432	actin cytoskeleton organization
hsa-miR-489	actin cytoskeleton organization
hsa-miR-503	actin cytoskeleton organization
hsa-miR-506	actin cytoskeleton organization
hsa-miR-510	actin cytoskeleton organization
hsa-miR-511	actin cytoskeleton organization
hsa-miR-515-5p	actin cytoskeleton organization
hsa-miR-520h	actin cytoskeleton organization
hsa-miR-1	RNA splicing
hsa-miR-105	RNA splicing
hsa-miR-124	RNA splicing
hsa-miR-125a-5p	RNA splicing
hsa-miR-125b	RNA splicing
hsa-miR-128	RNA splicing
hsa-miR-129-3p	RNA splicing
hsa-miR-135a	RNA splicing
hsa-miR-135b	RNA splicing
hsa-miR-137	RNA splicing
hsa-miR-148a	RNA splicing
hsa-miR-148b	RNA splicing
hsa-miR-153	RNA splicing
hsa-miR-15a	RNA splicing
hsa-miR-1827	RNA splicing
hsa-miR-198	RNA splicing
hsa-miR-19b	RNA splicing
hsa-miR-20a	RNA splicing
hsa-miR-214	RNA splicing
hsa-miR-217	RNA splicing
hsa-miR-22	RNA splicing
hsa-miR-221	RNA splicing
hsa-miR-222	RNA splicing
hsa-miR-23a	RNA splicing
hsa-miR-23b	RNA splicing
hsa-miR-25	RNA splicing
hsa-miR-26a	RNA splicing
hsa-miR-298	RNA splicing
hsa-miR-301a	RNA splicing
hsa-miR-301b	RNA splicing
hsa-miR-31	RNA splicing
hsa-miR-32	RNA splicing
hsa-miR-33a	RNA splicing
hsa-miR-34c-5p	RNA splicing
hsa-miR-363	RNA splicing
hsa-miR-367	RNA splicing
hsa-miR-376a	RNA splicing
hsa-miR-376b	RNA splicing
hsa-miR-379	RNA splicing
hsa-miR-448	RNA splicing
hsa-miR-454	RNA splicing
hsa-miR-495	RNA splicing
hsa-miR-511	RNA splicing
hsa-miR-513a-5p	RNA splicing
hsa-miR-548c-3p	RNA splicing
hsa-miR-548d-3p	RNA splicing
hsa-miR-548g	RNA splicing
hsa-miR-583	RNA splicing
hsa-miR-603	RNA splicing
hsa-miR-646	RNA splicing
hsa-miR-671-5p	RNA splicing
hsa-miR-92a	RNA splicing
hsa-miR-940	RNA splicing
hsa-miR-944	RNA splicing
hsa-miR-103	response to heat
hsa-miR-107	response to heat
hsa-miR-15b	response to heat
hsa-miR-34b	response to heat
hsa-miR-497	response to heat
hsa-miR-503	response to heat
hsa-miR-506	response to heat
hsa-miR-520g	response to heat
hsa-miR-101	cell death
hsa-miR-103	cell death
hsa-miR-106a	cell death
hsa-miR-106b	cell death
hsa-miR-134	cell death
hsa-miR-144	cell death
hsa-miR-145	cell death
hsa-miR-147	cell death
hsa-miR-149	cell death
hsa-miR-15a	cell death
hsa-miR-15b	cell death
hsa-miR-16	cell death
hsa-miR-181b	cell death
hsa-miR-181d	cell death
hsa-miR-184	cell death
hsa-miR-194	cell death
hsa-miR-195	cell death
hsa-miR-198	cell death
hsa-miR-200a*	cell death
hsa-miR-205	cell death
hsa-miR-20a	cell death
hsa-miR-20b	cell death
hsa-miR-212	cell death
hsa-miR-223	cell death
hsa-miR-25	cell death
hsa-miR-26a	cell death
hsa-miR-26b	cell death
hsa-miR-27a	cell death
hsa-miR-27b	cell death
hsa-miR-31	cell death
hsa-miR-329	cell death
hsa-miR-34a	cell death
hsa-miR-369-3p	cell death
hsa-miR-370	cell death
hsa-miR-373	cell death
hsa-miR-381	cell death
hsa-miR-412	cell death
hsa-miR-422a	cell death
hsa-miR-424	cell death
hsa-miR-452	cell death
hsa-miR-493	cell death
hsa-miR-495	cell death
hsa-miR-497	cell death
hsa-miR-500	cell death
hsa-miR-503	cell death
hsa-miR-506	cell death
hsa-miR-518e	cell death
hsa-miR-519d	cell death
hsa-miR-520b	cell death
hsa-miR-520e	cell death
hsa-miR-520f	cell death
hsa-miR-526b*	cell death
hsa-miR-7	cell death
hsa-miR-9	cell death
hsa-miR-93	cell death
hsa-miR-101	embryonic limb morphogenesis
hsa-miR-142-3p	embryonic limb morphogenesis
hsa-miR-144	embryonic limb morphogenesis
hsa-miR-146a	embryonic limb morphogenesis
hsa-miR-15a	embryonic limb morphogenesis
hsa-miR-15b	embryonic limb morphogenesis
hsa-miR-16	embryonic limb morphogenesis
hsa-miR-181d	embryonic limb morphogenesis
hsa-miR-182*	embryonic limb morphogenesis
hsa-miR-18a	embryonic limb morphogenesis
hsa-miR-195	embryonic limb morphogenesis
hsa-miR-196a	embryonic limb morphogenesis
hsa-miR-198	embryonic limb morphogenesis
hsa-miR-25	embryonic limb morphogenesis
hsa-miR-27a	embryonic limb morphogenesis
hsa-miR-34a	embryonic limb morphogenesis
hsa-miR-34b	embryonic limb morphogenesis
hsa-miR-367	embryonic limb morphogenesis
hsa-miR-375	embryonic limb morphogenesis
hsa-miR-382	embryonic limb morphogenesis
hsa-miR-424	embryonic limb morphogenesis
hsa-miR-448	embryonic limb morphogenesis
hsa-miR-485-5p	embryonic limb morphogenesis
hsa-miR-492	embryonic limb morphogenesis
hsa-miR-493	embryonic limb morphogenesis
hsa-miR-497	embryonic limb morphogenesis
hsa-miR-503	embryonic limb morphogenesis
hsa-miR-506	embryonic limb morphogenesis
hsa-miR-518f*	embryonic limb morphogenesis
hsa-miR-526a	embryonic limb morphogenesis
hsa-let-7d	cell-cell signaling
hsa-miR-106a	cell-cell signaling
hsa-miR-1200	cell-cell signaling
hsa-miR-124	cell-cell signaling
hsa-miR-1252	cell-cell signaling
hsa-miR-1271	cell-cell signaling
hsa-miR-128	cell-cell signaling
hsa-miR-130b	cell-cell signaling
hsa-miR-135a	cell-cell signaling
hsa-miR-135b	cell-cell signaling
hsa-miR-145	cell-cell signaling
hsa-miR-148a	cell-cell signaling
hsa-miR-148b	cell-cell signaling
hsa-miR-152	cell-cell signaling
hsa-miR-153	cell-cell signaling
hsa-miR-16	cell-cell signaling
hsa-miR-181a	cell-cell signaling
hsa-miR-181b	cell-cell signaling
hsa-miR-181c	cell-cell signaling
hsa-miR-181d	cell-cell signaling
hsa-miR-182	cell-cell signaling
hsa-miR-183	cell-cell signaling
hsa-miR-185	cell-cell signaling
hsa-miR-18b	cell-cell signaling
hsa-miR-195	cell-cell signaling
hsa-miR-196a	cell-cell signaling
hsa-miR-198	cell-cell signaling
hsa-miR-199a-5p	cell-cell signaling
hsa-miR-199b-5p	cell-cell signaling
hsa-miR-202	cell-cell signaling
hsa-miR-204	cell-cell signaling
hsa-miR-205	cell-cell signaling
hsa-miR-20a	cell-cell signaling
hsa-miR-21	cell-cell signaling
hsa-miR-214	cell-cell signaling
hsa-miR-218	cell-cell signaling
hsa-miR-22	cell-cell signaling
hsa-miR-23a	cell-cell signaling
hsa-miR-23b	cell-cell signaling
hsa-miR-27a	cell-cell signaling
hsa-miR-27b	cell-cell signaling
hsa-miR-29a	cell-cell signaling
hsa-miR-29b	cell-cell signaling
hsa-miR-301a	cell-cell signaling
hsa-miR-301b	cell-cell signaling
hsa-miR-302e	cell-cell signaling
hsa-miR-30a	cell-cell signaling
hsa-miR-30b	cell-cell signaling
hsa-miR-324-3p	cell-cell signaling
hsa-miR-326	cell-cell signaling
hsa-miR-34b	cell-cell signaling
hsa-miR-370	cell-cell signaling
hsa-miR-372	cell-cell signaling
hsa-miR-374a	cell-cell signaling
hsa-miR-374b	cell-cell signaling
hsa-miR-378	cell-cell signaling
hsa-miR-410	cell-cell signaling
hsa-miR-448	cell-cell signaling
hsa-miR-452	cell-cell signaling
hsa-miR-454	cell-cell signaling
hsa-miR-485-5p	cell-cell signaling
hsa-miR-495	cell-cell signaling
hsa-miR-497	cell-cell signaling
hsa-miR-505	cell-cell signaling
hsa-miR-506	cell-cell signaling
hsa-miR-511	cell-cell signaling
hsa-miR-513a-3p	cell-cell signaling
hsa-miR-513a-5p	cell-cell signaling
hsa-miR-517*	cell-cell signaling
hsa-miR-517b	cell-cell signaling
hsa-miR-518c	cell-cell signaling
hsa-miR-518f*	cell-cell signaling
hsa-miR-519a	cell-cell signaling
hsa-miR-520b	cell-cell signaling
hsa-miR-520g	cell-cell signaling
hsa-miR-520h	cell-cell signaling
hsa-miR-526b*	cell-cell signaling
hsa-miR-543	cell-cell signaling
hsa-miR-570	cell-cell signaling
hsa-miR-590-3p	cell-cell signaling
hsa-miR-607	cell-cell signaling
hsa-miR-96	cell-cell signaling
hsa-let-7a	organ morphogenesis
hsa-let-7b	organ morphogenesis
hsa-let-7e	organ morphogenesis
hsa-let-7f	organ morphogenesis
hsa-let-7g	organ morphogenesis
hsa-miR-101	organ morphogenesis
hsa-miR-103	organ morphogenesis
hsa-miR-106b	organ morphogenesis
hsa-miR-107	organ morphogenesis
hsa-miR-125b	organ morphogenesis
hsa-miR-133a	organ morphogenesis
hsa-miR-133b	organ morphogenesis
hsa-miR-142-3p	organ morphogenesis
hsa-miR-143	organ morphogenesis
hsa-miR-144	organ morphogenesis
hsa-miR-145	organ morphogenesis
hsa-miR-146a	organ morphogenesis
hsa-miR-148a	organ morphogenesis
hsa-miR-148b	organ morphogenesis
hsa-miR-149	organ morphogenesis
hsa-miR-152	organ morphogenesis
hsa-miR-155	organ morphogenesis
hsa-miR-15a	organ morphogenesis
hsa-miR-15b	organ morphogenesis
hsa-miR-16	organ morphogenesis
hsa-miR-181b	organ morphogenesis
hsa-miR-181c	organ morphogenesis
hsa-miR-181d	organ morphogenesis
hsa-miR-182	organ morphogenesis
hsa-miR-182*	organ morphogenesis
hsa-miR-187	organ morphogenesis
hsa-miR-18b	organ morphogenesis
hsa-miR-191*	organ morphogenesis
hsa-miR-194	organ morphogenesis
hsa-miR-195	organ morphogenesis
hsa-miR-196a	organ morphogenesis
hsa-miR-198	organ morphogenesis
hsa-miR-200a*	organ morphogenesis
hsa-miR-202	organ morphogenesis
hsa-miR-204	organ morphogenesis
hsa-miR-20a	organ morphogenesis
hsa-miR-20b	organ morphogenesis
hsa-miR-211	organ morphogenesis
hsa-miR-214	organ morphogenesis
hsa-miR-217	organ morphogenesis
hsa-miR-218	organ morphogenesis
hsa-miR-22	organ morphogenesis
hsa-miR-221	organ morphogenesis
hsa-miR-223	organ morphogenesis
hsa-miR-224	organ morphogenesis
hsa-miR-24	organ morphogenesis
hsa-miR-25	organ morphogenesis
hsa-miR-26b	organ morphogenesis
hsa-miR-31	organ morphogenesis
hsa-miR-32	organ morphogenesis
hsa-miR-326	organ morphogenesis
hsa-miR-345	organ morphogenesis
hsa-miR-346	organ morphogenesis
hsa-miR-34a	organ morphogenesis
hsa-miR-34b	organ morphogenesis
hsa-miR-363	organ morphogenesis
hsa-miR-367	organ morphogenesis
hsa-miR-375	organ morphogenesis
hsa-miR-376b	organ morphogenesis
hsa-miR-378	organ morphogenesis
hsa-miR-383	organ morphogenesis
hsa-miR-409-5p	organ morphogenesis
hsa-miR-422a	organ morphogenesis
hsa-miR-424	organ morphogenesis
hsa-miR-432	organ morphogenesis
hsa-miR-448	organ morphogenesis
hsa-miR-492	organ morphogenesis
hsa-miR-493	organ morphogenesis
hsa-miR-495	organ morphogenesis
hsa-miR-497	organ morphogenesis
hsa-miR-498	organ morphogenesis
hsa-miR-503	organ morphogenesis
hsa-miR-506	organ morphogenesis
hsa-miR-518c*	organ morphogenesis
hsa-miR-518f*	organ morphogenesis
hsa-miR-519a	organ morphogenesis
hsa-miR-520g	organ morphogenesis
hsa-miR-526a	organ morphogenesis
hsa-miR-607	organ morphogenesis
hsa-miR-9	organ morphogenesis
hsa-miR-98	organ morphogenesis
hsa-let-7a	apoptosis
hsa-let-7b	apoptosis
hsa-let-7c	apoptosis
hsa-let-7d	apoptosis
hsa-let-7e	apoptosis
hsa-let-7f	apoptosis
hsa-let-7g	apoptosis
hsa-let-7i	apoptosis
hsa-miR-101	apoptosis
hsa-miR-103	apoptosis
hsa-miR-105	apoptosis
hsa-miR-106a	apoptosis
hsa-miR-107	apoptosis
hsa-miR-10a	apoptosis
hsa-miR-10b	apoptosis
hsa-miR-1184	apoptosis
hsa-miR-1205	apoptosis
hsa-miR-124	apoptosis
hsa-miR-1271	apoptosis
hsa-miR-128	apoptosis
hsa-miR-1299	apoptosis
hsa-miR-1303	apoptosis
hsa-miR-132	apoptosis
hsa-miR-1324	apoptosis
hsa-miR-135a	apoptosis
hsa-miR-135b	apoptosis
hsa-miR-137	apoptosis
hsa-miR-138	apoptosis
hsa-miR-142-5p	apoptosis
hsa-miR-144	apoptosis
hsa-miR-146a	apoptosis
hsa-miR-147	apoptosis
hsa-miR-148a	apoptosis
hsa-miR-148b	apoptosis
hsa-miR-149	apoptosis
hsa-miR-152	apoptosis
hsa-miR-154*	apoptosis
hsa-miR-15a	apoptosis
hsa-miR-15b	apoptosis
hsa-miR-16	apoptosis
hsa-miR-181c	apoptosis
hsa-miR-182	apoptosis
hsa-miR-183	apoptosis
hsa-miR-186	apoptosis
hsa-miR-187	apoptosis
hsa-miR-18b	apoptosis
hsa-miR-190	apoptosis
hsa-miR-191*	apoptosis
hsa-miR-192	apoptosis
hsa-miR-194	apoptosis
hsa-miR-195	apoptosis
hsa-miR-196a	apoptosis
hsa-miR-196b	apoptosis
hsa-miR-198	apoptosis
hsa-miR-200a*	apoptosis
hsa-miR-200c	apoptosis
hsa-miR-202	apoptosis
hsa-miR-204	apoptosis
hsa-miR-206	apoptosis
hsa-miR-20a	apoptosis
hsa-miR-20b	apoptosis
hsa-miR-21	apoptosis
hsa-miR-212	apoptosis
hsa-miR-214	apoptosis
hsa-miR-215	apoptosis
hsa-miR-218	apoptosis
hsa-miR-22	apoptosis
hsa-miR-221	apoptosis
hsa-miR-222	apoptosis
hsa-miR-24	apoptosis
hsa-miR-27a	apoptosis
hsa-miR-27b	apoptosis
hsa-miR-298	apoptosis
hsa-miR-299-5p	apoptosis
hsa-miR-29a	apoptosis
hsa-miR-29b	apoptosis
hsa-miR-29c	apoptosis
hsa-miR-300	apoptosis
hsa-miR-302c*	apoptosis
hsa-miR-30a	apoptosis
hsa-miR-30b	apoptosis
hsa-miR-30c	apoptosis
hsa-miR-30d	apoptosis
hsa-miR-31	apoptosis
hsa-miR-323-3p	apoptosis
hsa-miR-324-3p	apoptosis
hsa-miR-325	apoptosis
hsa-miR-329	apoptosis
hsa-miR-330-3p	apoptosis
hsa-miR-338-5p	apoptosis
hsa-miR-340	apoptosis
hsa-miR-345	apoptosis
hsa-miR-34a	apoptosis
hsa-miR-34c-3p	apoptosis
hsa-miR-34c-5p	apoptosis
hsa-miR-361-5p	apoptosis
hsa-miR-362-3p	apoptosis
hsa-miR-367	apoptosis
hsa-miR-369-3p	apoptosis
hsa-miR-372	apoptosis
hsa-miR-373	apoptosis
hsa-miR-375	apoptosis
hsa-miR-376a	apoptosis
hsa-miR-376b	apoptosis
hsa-miR-381	apoptosis
hsa-miR-382	apoptosis
hsa-miR-384	apoptosis
hsa-miR-410	apoptosis
hsa-miR-424	apoptosis
hsa-miR-429	apoptosis
hsa-miR-432	apoptosis
hsa-miR-450b-5p	apoptosis
hsa-miR-452	apoptosis
hsa-miR-452*	apoptosis
hsa-miR-455-5p	apoptosis
hsa-miR-485-5p	apoptosis
hsa-miR-488	apoptosis
hsa-miR-493	apoptosis
hsa-miR-494	apoptosis
hsa-miR-495	apoptosis
hsa-miR-497	apoptosis
hsa-miR-498	apoptosis
hsa-miR-499-3p	apoptosis
hsa-miR-502-5p	apoptosis
hsa-miR-503	apoptosis
hsa-miR-506	apoptosis
hsa-miR-508-5p	apoptosis
hsa-miR-511	apoptosis
hsa-miR-512-3p	apoptosis
hsa-miR-513b	apoptosis
hsa-miR-513c	apoptosis
hsa-miR-514	apoptosis
hsa-miR-515-3p	apoptosis
hsa-miR-515-5p	apoptosis
hsa-miR-518e	apoptosis
hsa-miR-519d	apoptosis
hsa-miR-519e*	apoptosis
hsa-miR-520b	apoptosis
hsa-miR-520e	apoptosis
hsa-miR-520f	apoptosis
hsa-miR-520g	apoptosis
hsa-miR-520h	apoptosis
hsa-miR-521	apoptosis
hsa-miR-522	apoptosis
hsa-miR-526b	apoptosis
hsa-miR-526b*	apoptosis
hsa-miR-545	apoptosis
hsa-miR-548a-5p	apoptosis
hsa-miR-548b-3p	apoptosis
hsa-miR-548b-5p	apoptosis
hsa-miR-548c-3p	apoptosis
hsa-miR-548c-5p	apoptosis
hsa-miR-548d-5p	apoptosis
hsa-miR-548h	apoptosis
hsa-miR-548i	apoptosis
hsa-miR-548j	apoptosis
hsa-miR-548k	apoptosis
hsa-miR-548l	apoptosis
hsa-miR-548n	apoptosis
hsa-miR-548p	apoptosis
hsa-miR-559	apoptosis
hsa-miR-561	apoptosis
hsa-miR-568	apoptosis
hsa-miR-570	apoptosis
hsa-miR-576-5p	apoptosis
hsa-miR-586	apoptosis
hsa-miR-590-3p	apoptosis
hsa-miR-603	apoptosis
hsa-miR-613	apoptosis
hsa-miR-624	apoptosis
hsa-miR-628-5p	apoptosis
hsa-miR-641	apoptosis
hsa-miR-655	apoptosis
hsa-miR-659	apoptosis
hsa-miR-7	apoptosis
hsa-miR-767-5p	apoptosis
hsa-miR-875-3p	apoptosis
hsa-miR-888	apoptosis
hsa-miR-9	apoptosis
hsa-miR-922	apoptosis
hsa-miR-93	apoptosis
hsa-miR-936	apoptosis
hsa-miR-944	apoptosis
hsa-miR-95	apoptosis
hsa-miR-96	apoptosis
hsa-miR-98	apoptosis
hsa-miR-103	cellular calcium ion homeostasis
hsa-miR-105	cellular calcium ion homeostasis
hsa-miR-106a	cellular calcium ion homeostasis
hsa-miR-106b	cellular calcium ion homeostasis
hsa-miR-107	cellular calcium ion homeostasis
hsa-miR-1271	cellular calcium ion homeostasis
hsa-miR-1297	cellular calcium ion homeostasis
hsa-miR-137	cellular calcium ion homeostasis
hsa-miR-144	cellular calcium ion homeostasis
hsa-miR-145	cellular calcium ion homeostasis
hsa-miR-148a	cellular calcium ion homeostasis
hsa-miR-148b	cellular calcium ion homeostasis
hsa-miR-152	cellular calcium ion homeostasis
hsa-miR-17	cellular calcium ion homeostasis
hsa-miR-181a	cellular calcium ion homeostasis
hsa-miR-181b	cellular calcium ion homeostasis
hsa-miR-181c	cellular calcium ion homeostasis
hsa-miR-181d	cellular calcium ion homeostasis
hsa-miR-182	cellular calcium ion homeostasis
hsa-miR-18b	cellular calcium ion homeostasis
hsa-miR-196a	cellular calcium ion homeostasis
hsa-miR-200a*	cellular calcium ion homeostasis
hsa-miR-200b	cellular calcium ion homeostasis
hsa-miR-20a	cellular calcium ion homeostasis
hsa-miR-25	cellular calcium ion homeostasis
hsa-miR-26a	cellular calcium ion homeostasis
hsa-miR-26b	cellular calcium ion homeostasis
hsa-miR-27b	cellular calcium ion homeostasis
hsa-miR-30a	cellular calcium ion homeostasis
hsa-miR-30c	cellular calcium ion homeostasis
hsa-miR-30d	cellular calcium ion homeostasis
hsa-miR-31	cellular calcium ion homeostasis
hsa-miR-340	cellular calcium ion homeostasis
hsa-miR-345	cellular calcium ion homeostasis
hsa-miR-34a	cellular calcium ion homeostasis
hsa-miR-363	cellular calcium ion homeostasis
hsa-miR-372	cellular calcium ion homeostasis
hsa-miR-373	cellular calcium ion homeostasis
hsa-miR-424	cellular calcium ion homeostasis
hsa-miR-497	cellular calcium ion homeostasis
hsa-miR-506	cellular calcium ion homeostasis
hsa-miR-510	cellular calcium ion homeostasis
hsa-miR-519d	cellular calcium ion homeostasis
hsa-miR-520g	cellular calcium ion homeostasis
hsa-miR-520h	cellular calcium ion homeostasis
hsa-miR-9	cellular calcium ion homeostasis
hsa-miR-96	cellular calcium ion homeostasis
hsa-miR-98	cellular calcium ion homeostasis
hsa-miR-103	response to DNA damage stimulus
hsa-miR-106a	response to DNA damage stimulus
hsa-miR-107	response to DNA damage stimulus
hsa-miR-125a-5p	response to DNA damage stimulus
hsa-miR-125b	response to DNA damage stimulus
hsa-miR-141	response to DNA damage stimulus
hsa-miR-15a	response to DNA damage stimulus
hsa-miR-185	response to DNA damage stimulus
hsa-miR-187	response to DNA damage stimulus
hsa-miR-18a	response to DNA damage stimulus
hsa-miR-18b	response to DNA damage stimulus
hsa-miR-19a	response to DNA damage stimulus
hsa-miR-19b	response to DNA damage stimulus
hsa-miR-200c	response to DNA damage stimulus
hsa-miR-202	response to DNA damage stimulus
hsa-miR-214	response to DNA damage stimulus
hsa-miR-24	response to DNA damage stimulus
hsa-miR-29a	response to DNA damage stimulus
hsa-miR-29c	response to DNA damage stimulus
hsa-miR-31	response to DNA damage stimulus
hsa-miR-340	response to DNA damage stimulus
hsa-miR-375	response to DNA damage stimulus
hsa-miR-381	response to DNA damage stimulus
hsa-miR-382	response to DNA damage stimulus
hsa-miR-410	response to DNA damage stimulus
hsa-miR-485-5p	response to DNA damage stimulus
hsa-miR-492	response to DNA damage stimulus
hsa-miR-498	response to DNA damage stimulus
hsa-miR-515-3p	response to DNA damage stimulus
hsa-miR-519d	response to DNA damage stimulus
hsa-miR-548c-3p	response to DNA damage stimulus
hsa-miR-655	response to DNA damage stimulus
hsa-miR-93	response to DNA damage stimulus
hsa-miR-98	response to DNA damage stimulus
hsa-let-7d	positive regulation of transcription from RNA polymerase II promoter
hsa-let-7e	positive regulation of transcription from RNA polymerase II promoter
hsa-miR-1	positive regulation of transcription from RNA polymerase II promoter
hsa-miR-101	positive regulation of transcription from RNA polymerase II promoter
hsa-miR-103	positive regulation of transcription from RNA polymerase II promoter
hsa-miR-106a	positive regulation of transcription from RNA polymerase II promoter
hsa-miR-106b	positive regulation of transcription from RNA polymerase II promoter
hsa-miR-107	positive regulation of transcription from RNA polymerase II promoter
hsa-miR-10a	positive regulation of transcription from RNA polymerase II promoter
hsa-miR-130a	positive regulation of transcription from RNA polymerase II promoter
hsa-miR-130b	positive regulation of transcription from RNA polymerase II promoter
hsa-miR-132	positive regulation of transcription from RNA polymerase II promoter
hsa-miR-133b	positive regulation of transcription from RNA polymerase II promoter
hsa-miR-136	positive regulation of transcription from RNA polymerase II promoter
hsa-miR-137	positive regulation of transcription from RNA polymerase II promoter
hsa-miR-141	positive regulation of transcription from RNA polymerase II promoter
hsa-miR-142-3p	positive regulation of transcription from RNA polymerase II promoter
hsa-miR-143	positive regulation of transcription from RNA polymerase II promoter
hsa-miR-144	positive regulation of transcription from RNA polymerase II promoter
hsa-miR-145	positive regulation of transcription from RNA polymerase II promoter
hsa-miR-146a	positive regulation of transcription from RNA polymerase II promoter
hsa-miR-147	positive regulation of transcription from RNA polymerase II promoter
hsa-miR-148a	positive regulation of transcription from RNA polymerase II promoter
hsa-miR-148b	positive regulation of transcription from RNA polymerase II promoter
hsa-miR-149	positive regulation of transcription from RNA polymerase II promoter
hsa-miR-150	positive regulation of transcription from RNA polymerase II promoter
hsa-miR-152	positive regulation of transcription from RNA polymerase II promoter
hsa-miR-155	positive regulation of transcription from RNA polymerase II promoter
hsa-miR-15a	positive regulation of transcription from RNA polymerase II promoter
hsa-miR-182	positive regulation of transcription from RNA polymerase II promoter
hsa-miR-182*	positive regulation of transcription from RNA polymerase II promoter
hsa-miR-183	positive regulation of transcription from RNA polymerase II promoter
hsa-miR-184	positive regulation of transcription from RNA polymerase II promoter
hsa-miR-185	positive regulation of transcription from RNA polymerase II promoter
hsa-miR-186	positive regulation of transcription from RNA polymerase II promoter
hsa-miR-187	positive regulation of transcription from RNA polymerase II promoter
hsa-miR-18a	positive regulation of transcription from RNA polymerase II promoter
hsa-miR-18b	positive regulation of transcription from RNA polymerase II promoter
hsa-miR-190	positive regulation of transcription from RNA polymerase II promoter
hsa-miR-192	positive regulation of transcription from RNA polymerase II promoter
hsa-miR-194	positive regulation of transcription from RNA polymerase II promoter
hsa-miR-195	positive regulation of transcription from RNA polymerase II promoter
hsa-miR-196a	positive regulation of transcription from RNA polymerase II promoter
hsa-miR-196b	positive regulation of transcription from RNA polymerase II promoter
hsa-miR-198	positive regulation of transcription from RNA polymerase II promoter
hsa-miR-199a-5p	positive regulation of transcription from RNA polymerase II promoter
hsa-miR-19a	positive regulation of transcription from RNA polymerase II promoter
hsa-miR-19b	positive regulation of transcription from RNA polymerase II promoter
hsa-miR-200a*	positive regulation of transcription from RNA polymerase II promoter
hsa-miR-200b	positive regulation of transcription from RNA polymerase II promoter
hsa-miR-200c	positive regulation of transcription from RNA polymerase II promoter
hsa-miR-202	positive regulation of transcription from RNA polymerase II promoter
hsa-miR-204	positive regulation of transcription from RNA polymerase II promoter
hsa-miR-205	positive regulation of transcription from RNA polymerase II promoter
hsa-miR-206	positive regulation of transcription from RNA polymerase II promoter
hsa-miR-20a	positive regulation of transcription from RNA polymerase II promoter
hsa-miR-20b	positive regulation of transcription from RNA polymerase II promoter
hsa-miR-21	positive regulation of transcription from RNA polymerase II promoter
hsa-miR-210	positive regulation of transcription from RNA polymerase II promoter
hsa-miR-214	positive regulation of transcription from RNA polymerase II promoter
hsa-miR-215	positive regulation of transcription from RNA polymerase II promoter
hsa-miR-217	positive regulation of transcription from RNA polymerase II promoter
hsa-miR-22	positive regulation of transcription from RNA polymerase II promoter
hsa-miR-221	positive regulation of transcription from RNA polymerase II promoter
hsa-miR-222	positive regulation of transcription from RNA polymerase II promoter
hsa-miR-223	positive regulation of transcription from RNA polymerase II promoter
hsa-miR-224	positive regulation of transcription from RNA polymerase II promoter
hsa-miR-24	positive regulation of transcription from RNA polymerase II promoter
hsa-miR-27a	positive regulation of transcription from RNA polymerase II promoter
hsa-miR-27b	positive regulation of transcription from RNA polymerase II promoter
hsa-miR-299-3p	positive regulation of transcription from RNA polymerase II promoter
hsa-miR-299-5p	positive regulation of transcription from RNA polymerase II promoter
hsa-miR-301a	positive regulation of transcription from RNA polymerase II promoter
hsa-miR-302a	positive regulation of transcription from RNA polymerase II promoter
hsa-miR-302c	positive regulation of transcription from RNA polymerase II promoter
hsa-miR-302c*	positive regulation of transcription from RNA polymerase II promoter
hsa-miR-30a	positive regulation of transcription from RNA polymerase II promoter
hsa-miR-30b	positive regulation of transcription from RNA polymerase II promoter
hsa-miR-30c	positive regulation of transcription from RNA polymerase II promoter
hsa-miR-30d	positive regulation of transcription from RNA polymerase II promoter
hsa-miR-31	positive regulation of transcription from RNA polymerase II promoter
hsa-miR-324-5p	positive regulation of transcription from RNA polymerase II promoter
hsa-miR-325	positive regulation of transcription from RNA polymerase II promoter
hsa-miR-326	positive regulation of transcription from RNA polymerase II promoter
hsa-miR-328	positive regulation of transcription from RNA polymerase II promoter
hsa-miR-329	positive regulation of transcription from RNA polymerase II promoter
hsa-miR-345	positive regulation of transcription from RNA polymerase II promoter
hsa-miR-34a	positive regulation of transcription from RNA polymerase II promoter
hsa-miR-34b	positive regulation of transcription from RNA polymerase II promoter
hsa-miR-363	positive regulation of transcription from RNA polymerase II promoter
hsa-miR-367	positive regulation of transcription from RNA polymerase II promoter
hsa-miR-373	positive regulation of transcription from RNA polymerase II promoter
hsa-miR-373*	positive regulation of transcription from RNA polymerase II promoter
hsa-miR-375	positive regulation of transcription from RNA polymerase II promoter
hsa-miR-378	positive regulation of transcription from RNA polymerase II promoter
hsa-miR-379	positive regulation of transcription from RNA polymerase II promoter
hsa-miR-382	positive regulation of transcription from RNA polymerase II promoter
hsa-miR-383	positive regulation of transcription from RNA polymerase II promoter
hsa-miR-409-5p	positive regulation of transcription from RNA polymerase II promoter
hsa-miR-422a	positive regulation of transcription from RNA polymerase II promoter
hsa-miR-431	positive regulation of transcription from RNA polymerase II promoter
hsa-miR-432	positive regulation of transcription from RNA polymerase II promoter
hsa-miR-448	positive regulation of transcription from RNA polymerase II promoter
hsa-miR-452	positive regulation of transcription from RNA polymerase II promoter
hsa-miR-485-5p	positive regulation of transcription from RNA polymerase II promoter
hsa-miR-488	positive regulation of transcription from RNA polymerase II promoter
hsa-miR-492	positive regulation of transcription from RNA polymerase II promoter
hsa-miR-493	positive regulation of transcription from RNA polymerase II promoter
hsa-miR-494	positive regulation of transcription from RNA polymerase II promoter
hsa-miR-498	positive regulation of transcription from RNA polymerase II promoter
hsa-miR-504	positive regulation of transcription from RNA polymerase II promoter
hsa-miR-505	positive regulation of transcription from RNA polymerase II promoter
hsa-miR-512-3p	positive regulation of transcription from RNA polymerase II promoter
hsa-miR-512-5p	positive regulation of transcription from RNA polymerase II promoter
hsa-miR-514	positive regulation of transcription from RNA polymerase II promoter
hsa-miR-517*	positive regulation of transcription from RNA polymerase II promoter
hsa-miR-518a-5p	positive regulation of transcription from RNA polymerase II promoter
hsa-miR-518b	positive regulation of transcription from RNA polymerase II promoter
hsa-miR-518c*	positive regulation of transcription from RNA polymerase II promoter
hsa-miR-518f*	positive regulation of transcription from RNA polymerase II promoter
hsa-miR-519a	positive regulation of transcription from RNA polymerase II promoter
hsa-miR-519d	positive regulation of transcription from RNA polymerase II promoter
hsa-miR-519e	positive regulation of transcription from RNA polymerase II promoter
hsa-miR-519e*	positive regulation of transcription from RNA polymerase II promoter
hsa-miR-520b	positive regulation of transcription from RNA polymerase II promoter
hsa-miR-520d-5p	positive regulation of transcription from RNA polymerase II promoter
hsa-miR-520e	positive regulation of transcription from RNA polymerase II promoter
hsa-miR-520f	positive regulation of transcription from RNA polymerase II promoter
hsa-miR-520g	positive regulation of transcription from RNA polymerase II promoter
hsa-miR-521	positive regulation of transcription from RNA polymerase II promoter
hsa-miR-523	positive regulation of transcription from RNA polymerase II promoter
hsa-miR-526a	positive regulation of transcription from RNA polymerase II promoter
hsa-miR-526b	positive regulation of transcription from RNA polymerase II promoter
hsa-miR-526b*	positive regulation of transcription from RNA polymerase II promoter
hsa-miR-527	positive regulation of transcription from RNA polymerase II promoter
hsa-miR-93	positive regulation of transcription from RNA polymerase II promoter
hsa-miR-942	positive regulation of transcription from RNA polymerase II promoter
hsa-miR-96	positive regulation of transcription from RNA polymerase II promoter
hsa-miR-101	DNA recombination
hsa-miR-103	DNA recombination
hsa-miR-106a	DNA recombination
hsa-miR-107	DNA recombination
hsa-miR-130b	DNA recombination
hsa-miR-141	DNA recombination
hsa-miR-224	DNA recombination
hsa-miR-372	DNA recombination
hsa-miR-507	DNA recombination
hsa-miR-512-3p	DNA recombination
hsa-miR-519a	DNA recombination
hsa-miR-519e*	DNA recombination
hsa-miR-520g	DNA recombination
hsa-miR-526b*	DNA recombination
hsa-let-7b	positive regulation of inflammatory response
hsa-miR-132	positive regulation of inflammatory response
hsa-miR-200a*	positive regulation of inflammatory response
hsa-miR-202	positive regulation of inflammatory response
hsa-miR-34a	positive regulation of inflammatory response
hsa-miR-497	positive regulation of inflammatory response
hsa-miR-503	positive regulation of inflammatory response
hsa-miR-124	potassium ion transport
hsa-miR-125b	potassium ion transport
hsa-miR-135b	potassium ion transport
hsa-miR-142-3p	potassium ion transport
hsa-miR-145	potassium ion transport
hsa-miR-146a	potassium ion transport
hsa-miR-147	potassium ion transport
hsa-miR-149	potassium ion transport
hsa-miR-154	potassium ion transport
hsa-miR-181c	potassium ion transport
hsa-miR-181d	potassium ion transport
hsa-miR-183	potassium ion transport
hsa-miR-193b	potassium ion transport
hsa-miR-196b	potassium ion transport
hsa-miR-198	potassium ion transport
hsa-miR-19a	potassium ion transport
hsa-miR-19b	potassium ion transport
hsa-miR-204	potassium ion transport
hsa-miR-205	potassium ion transport
hsa-miR-206	potassium ion transport
hsa-miR-211	potassium ion transport
hsa-miR-22	potassium ion transport
hsa-miR-23b	potassium ion transport
hsa-miR-27a	potassium ion transport
hsa-miR-27b	potassium ion transport
hsa-miR-302a	potassium ion transport
hsa-miR-302b	potassium ion transport
hsa-miR-302c	potassium ion transport
hsa-miR-30b	potassium ion transport
hsa-miR-30c	potassium ion transport
hsa-miR-31	potassium ion transport
hsa-miR-325	potassium ion transport
hsa-miR-340	potassium ion transport
hsa-miR-346	potassium ion transport
hsa-miR-372	potassium ion transport
hsa-miR-422a	potassium ion transport
hsa-miR-431	potassium ion transport
hsa-miR-432	potassium ion transport
hsa-miR-485-5p	potassium ion transport
hsa-miR-492	potassium ion transport
hsa-miR-506	potassium ion transport
hsa-miR-510	potassium ion transport
hsa-miR-511	potassium ion transport
hsa-miR-512-3p	potassium ion transport
hsa-miR-515-3p	potassium ion transport
hsa-miR-517*	potassium ion transport
hsa-miR-518c*	potassium ion transport
hsa-miR-519e*	potassium ion transport
hsa-miR-520f	potassium ion transport
hsa-miR-106b	regulation of cell cycle
hsa-miR-144	regulation of cell cycle
hsa-miR-145	regulation of cell cycle
hsa-miR-152	regulation of cell cycle
hsa-miR-15a	regulation of cell cycle
hsa-miR-15b	regulation of cell cycle
hsa-miR-18a	regulation of cell cycle
hsa-miR-195	regulation of cell cycle
hsa-miR-302c	regulation of cell cycle
hsa-miR-370	regulation of cell cycle
hsa-miR-373	regulation of cell cycle
hsa-miR-383	regulation of cell cycle
hsa-miR-422a	regulation of cell cycle
hsa-miR-498	regulation of cell cycle
hsa-miR-503	regulation of cell cycle
hsa-miR-520g	regulation of cell cycle
hsa-miR-526b	regulation of cell cycle
hsa-miR-624	regulation of cell cycle
hsa-miR-93	regulation of cell cycle
hsa-let-7c	innate immune response
hsa-miR-142-3p	innate immune response
hsa-miR-15b	innate immune response
hsa-miR-184	innate immune response
hsa-miR-200a	innate immune response
hsa-miR-203	innate immune response
hsa-miR-214	innate immune response
hsa-miR-27a	innate immune response
hsa-miR-27b	innate immune response
hsa-miR-29a	innate immune response
hsa-miR-29b	innate immune response
hsa-miR-34c-5p	innate immune response
hsa-miR-363	innate immune response
hsa-miR-367	innate immune response
hsa-miR-382	innate immune response
hsa-miR-422a	innate immune response
hsa-miR-448	innate immune response
hsa-miR-449a	innate immune response
hsa-miR-449b	innate immune response
hsa-miR-452	innate immune response
hsa-miR-500	innate immune response
hsa-miR-548c-3p	innate immune response
hsa-miR-607	innate immune response
hsa-let-7b	negative regulation of apoptosis
hsa-let-7f	negative regulation of apoptosis
hsa-let-7g	negative regulation of apoptosis
hsa-let-7i	negative regulation of apoptosis
hsa-miR-105	negative regulation of apoptosis
hsa-miR-10a	negative regulation of apoptosis
hsa-miR-10b	negative regulation of apoptosis
hsa-miR-124	negative regulation of apoptosis
hsa-miR-1264	negative regulation of apoptosis
hsa-miR-137	negative regulation of apoptosis
hsa-miR-141	negative regulation of apoptosis
hsa-miR-142-5p	negative regulation of apoptosis
hsa-miR-143	negative regulation of apoptosis
hsa-miR-144	negative regulation of apoptosis
hsa-miR-146a	negative regulation of apoptosis
hsa-miR-153	negative regulation of apoptosis
hsa-miR-154	negative regulation of apoptosis
hsa-miR-15b	negative regulation of apoptosis
hsa-miR-182	negative regulation of apoptosis
hsa-miR-183	negative regulation of apoptosis
hsa-miR-184	negative regulation of apoptosis
hsa-miR-187	negative regulation of apoptosis
hsa-miR-196a	negative regulation of apoptosis
hsa-miR-196b	negative regulation of apoptosis
hsa-miR-200a	negative regulation of apoptosis
hsa-miR-200a*	negative regulation of apoptosis
hsa-miR-202	negative regulation of apoptosis
hsa-miR-204	negative regulation of apoptosis
hsa-miR-206	negative regulation of apoptosis
hsa-miR-210	negative regulation of apoptosis
hsa-miR-211	negative regulation of apoptosis
hsa-miR-217	negative regulation of apoptosis
hsa-miR-218	negative regulation of apoptosis
hsa-miR-23a	negative regulation of apoptosis
hsa-miR-25	negative regulation of apoptosis
hsa-miR-26a	negative regulation of apoptosis
hsa-miR-26b	negative regulation of apoptosis
hsa-miR-29a	negative regulation of apoptosis
hsa-miR-29b	negative regulation of apoptosis
hsa-miR-29c	negative regulation of apoptosis
hsa-miR-302a	negative regulation of apoptosis
hsa-miR-302c	negative regulation of apoptosis
hsa-miR-302d	negative regulation of apoptosis
hsa-miR-32	negative regulation of apoptosis
hsa-miR-324-3p	negative regulation of apoptosis
hsa-miR-326	negative regulation of apoptosis
hsa-miR-34a	negative regulation of apoptosis
hsa-miR-34b	negative regulation of apoptosis
hsa-miR-363	negative regulation of apoptosis
hsa-miR-367	negative regulation of apoptosis
hsa-miR-373	negative regulation of apoptosis
hsa-miR-382	negative regulation of apoptosis
hsa-miR-409-3p	negative regulation of apoptosis
hsa-miR-422a	negative regulation of apoptosis
hsa-miR-425	negative regulation of apoptosis
hsa-miR-431	negative regulation of apoptosis
hsa-miR-432	negative regulation of apoptosis
hsa-miR-452	negative regulation of apoptosis
hsa-miR-485-3p	negative regulation of apoptosis
hsa-miR-485-5p	negative regulation of apoptosis
hsa-miR-493	negative regulation of apoptosis
hsa-miR-497	negative regulation of apoptosis
hsa-miR-498	negative regulation of apoptosis
hsa-miR-507	negative regulation of apoptosis
hsa-miR-512-3p	negative regulation of apoptosis
hsa-miR-512-5p	negative regulation of apoptosis
hsa-miR-515-3p	negative regulation of apoptosis
hsa-miR-518a-5p	negative regulation of apoptosis
hsa-miR-518c*	negative regulation of apoptosis
hsa-miR-518e	negative regulation of apoptosis
hsa-miR-518f	negative regulation of apoptosis
hsa-miR-518f*	negative regulation of apoptosis
hsa-miR-519e*	negative regulation of apoptosis
hsa-miR-520e	negative regulation of apoptosis
hsa-miR-520f	negative regulation of apoptosis
hsa-miR-520g	negative regulation of apoptosis
hsa-miR-526b	negative regulation of apoptosis
hsa-miR-527	negative regulation of apoptosis
hsa-miR-590-3p	negative regulation of apoptosis
hsa-miR-655	negative regulation of apoptosis
hsa-miR-659	negative regulation of apoptosis
hsa-miR-7	negative regulation of apoptosis
hsa-miR-9	negative regulation of apoptosis
hsa-miR-92a	negative regulation of apoptosis
hsa-miR-92b	negative regulation of apoptosis
hsa-miR-98	negative regulation of apoptosis
hsa-miR-34a	autophagy
hsa-miR-34b	autophagy
hsa-miR-373	autophagy
hsa-miR-503	autophagy
hsa-miR-9	autophagy
hsa-let-7a	post-translational protein modification
hsa-let-7b	post-translational protein modification
hsa-let-7c	post-translational protein modification
hsa-let-7g	post-translational protein modification
hsa-let-7i	post-translational protein modification
hsa-miR-103	post-translational protein modification
hsa-miR-106b	post-translational protein modification
hsa-miR-107	post-translational protein modification
hsa-miR-202	post-translational protein modification
hsa-miR-206	post-translational protein modification
hsa-miR-20a	post-translational protein modification
hsa-miR-20b	post-translational protein modification
hsa-miR-27b	post-translational protein modification
hsa-miR-34a	post-translational protein modification
hsa-miR-373	post-translational protein modification
hsa-miR-498	post-translational protein modification
hsa-miR-500	post-translational protein modification
hsa-miR-503	post-translational protein modification
hsa-miR-512-3p	post-translational protein modification
hsa-miR-519a	post-translational protein modification
hsa-let-7b	response to peptide hormone stimulus
hsa-let-7c	response to peptide hormone stimulus
hsa-let-7d	response to peptide hormone stimulus
hsa-let-7e	response to peptide hormone stimulus
hsa-let-7f	response to peptide hormone stimulus
hsa-let-7i	response to peptide hormone stimulus
hsa-miR-103	response to peptide hormone stimulus
hsa-miR-107	response to peptide hormone stimulus
hsa-miR-136	response to peptide hormone stimulus
hsa-miR-142-3p	response to peptide hormone stimulus
hsa-miR-143	response to peptide hormone stimulus
hsa-miR-147	response to peptide hormone stimulus
hsa-miR-15b	response to peptide hormone stimulus
hsa-miR-181b	response to peptide hormone stimulus
hsa-miR-181d	response to peptide hormone stimulus
hsa-miR-182	response to peptide hormone stimulus
hsa-miR-183	response to peptide hormone stimulus
hsa-miR-184	response to peptide hormone stimulus
hsa-miR-18a	response to peptide hormone stimulus
hsa-miR-18b	response to peptide hormone stimulus
hsa-miR-196a	response to peptide hormone stimulus
hsa-miR-196b	response to peptide hormone stimulus
hsa-miR-200a*	response to peptide hormone stimulus
hsa-miR-202	response to peptide hormone stimulus
hsa-miR-205	response to peptide hormone stimulus
hsa-miR-221	response to peptide hormone stimulus
hsa-miR-222	response to peptide hormone stimulus
hsa-miR-25	response to peptide hormone stimulus
hsa-miR-345	response to peptide hormone stimulus
hsa-miR-346	response to peptide hormone stimulus
hsa-miR-34a	response to peptide hormone stimulus
hsa-miR-34b	response to peptide hormone stimulus
hsa-miR-375	response to peptide hormone stimulus
hsa-miR-432	response to peptide hormone stimulus
hsa-miR-452	response to peptide hormone stimulus
hsa-miR-485-3p	response to peptide hormone stimulus
hsa-miR-489	response to peptide hormone stimulus
hsa-miR-504	response to peptide hormone stimulus
hsa-miR-507	response to peptide hormone stimulus
hsa-miR-510	response to peptide hormone stimulus
hsa-miR-512-5p	response to peptide hormone stimulus
hsa-miR-517b	response to peptide hormone stimulus
hsa-miR-519e*	response to peptide hormone stimulus
hsa-miR-520g	response to peptide hormone stimulus
hsa-miR-7	response to peptide hormone stimulus
hsa-miR-9	response to peptide hormone stimulus
hsa-let-7c	neuron projection development
hsa-let-7g	neuron projection development
hsa-let-7i	neuron projection development
hsa-miR-105	neuron projection development
hsa-miR-144	neuron projection development
hsa-miR-154	neuron projection development
hsa-miR-15b	neuron projection development
hsa-miR-181d	neuron projection development
hsa-miR-182*	neuron projection development
hsa-miR-186	neuron projection development
hsa-miR-202	neuron projection development
hsa-miR-204	neuron projection development
hsa-miR-20a	neuron projection development
hsa-miR-20b	neuron projection development
hsa-miR-211	neuron projection development
hsa-miR-224	neuron projection development
hsa-miR-24	neuron projection development
hsa-miR-302a	neuron projection development
hsa-miR-302b	neuron projection development
hsa-miR-302c	neuron projection development
hsa-miR-302d	neuron projection development
hsa-miR-34a	neuron projection development
hsa-miR-425	neuron projection development
hsa-miR-432	neuron projection development
hsa-miR-485-5p	neuron projection development
hsa-miR-493	neuron projection development
hsa-miR-506	neuron projection development
hsa-miR-507	neuron projection development
hsa-miR-512-3p	neuron projection development
hsa-miR-512-5p	neuron projection development
hsa-miR-518c*	neuron projection development
hsa-miR-7	neuron projection development
hsa-miR-9	neuron projection development
hsa-miR-93	neuron projection development
hsa-miR-98	neuron projection development
hsa-let-7a	transmembrane transport
hsa-let-7b	transmembrane transport
hsa-let-7c	transmembrane transport
hsa-let-7f	transmembrane transport
hsa-miR-103	transmembrane transport
hsa-miR-106a	transmembrane transport
hsa-miR-107	transmembrane transport
hsa-miR-1200	transmembrane transport
hsa-miR-1253	transmembrane transport
hsa-miR-1283	transmembrane transport
hsa-miR-133a	transmembrane transport
hsa-miR-133b	transmembrane transport
hsa-miR-135a	transmembrane transport
hsa-miR-135b	transmembrane transport
hsa-miR-145	transmembrane transport
hsa-miR-147	transmembrane transport
hsa-miR-149	transmembrane transport
hsa-miR-153	transmembrane transport
hsa-miR-155	transmembrane transport
hsa-miR-15a	transmembrane transport
hsa-miR-17	transmembrane transport
hsa-miR-181a	transmembrane transport
hsa-miR-181b	transmembrane transport
hsa-miR-181c	transmembrane transport
hsa-miR-181d	transmembrane transport
hsa-miR-182	transmembrane transport
hsa-miR-186	transmembrane transport
hsa-miR-187	transmembrane transport
hsa-miR-18a	transmembrane transport
hsa-miR-191*	transmembrane transport
hsa-miR-193b	transmembrane transport
hsa-miR-198	transmembrane transport
hsa-miR-19a	transmembrane transport
hsa-miR-19b	transmembrane transport
hsa-miR-204	transmembrane transport
hsa-miR-20b	transmembrane transport
hsa-miR-211	transmembrane transport
hsa-miR-23a	transmembrane transport
hsa-miR-23b	transmembrane transport
hsa-miR-26a	transmembrane transport
hsa-miR-299-3p	transmembrane transport
hsa-miR-300	transmembrane transport
hsa-miR-30a	transmembrane transport
hsa-miR-30b	transmembrane transport
hsa-miR-30c	transmembrane transport
hsa-miR-30d	transmembrane transport
hsa-miR-30e	transmembrane transport
hsa-miR-31	transmembrane transport
hsa-miR-320a	transmembrane transport
hsa-miR-340	transmembrane transport
hsa-miR-34b	transmembrane transport
hsa-miR-34c-5p	transmembrane transport
hsa-miR-373	transmembrane transport
hsa-miR-375	transmembrane transport
hsa-miR-377	transmembrane transport
hsa-miR-382	transmembrane transport
hsa-miR-424	transmembrane transport
hsa-miR-431	transmembrane transport
hsa-miR-432*	transmembrane transport
hsa-miR-449a	transmembrane transport
hsa-miR-449b	transmembrane transport
hsa-miR-450b-5p	transmembrane transport
hsa-miR-485-5p	transmembrane transport
hsa-miR-489	transmembrane transport
hsa-miR-498	transmembrane transport
hsa-miR-505	transmembrane transport
hsa-miR-511	transmembrane transport
hsa-miR-515-3p	transmembrane transport
hsa-miR-517*	transmembrane transport
hsa-miR-518c*	transmembrane transport
hsa-miR-519a	transmembrane transport
hsa-miR-519b-3p	transmembrane transport
hsa-miR-519d	transmembrane transport
hsa-miR-520d-5p	transmembrane transport
hsa-miR-520f	transmembrane transport
hsa-miR-523	transmembrane transport
hsa-miR-524-5p	transmembrane transport
hsa-miR-548c-3p	transmembrane transport
hsa-miR-548p	transmembrane transport
hsa-miR-557	transmembrane transport
hsa-miR-570	transmembrane transport
hsa-miR-578	transmembrane transport
hsa-miR-586	transmembrane transport
hsa-miR-659	transmembrane transport
hsa-miR-7	transmembrane transport
hsa-miR-892a	transmembrane transport
hsa-miR-9	transmembrane transport
hsa-miR-93	transmembrane transport
hsa-miR-106b	negative regulation of signal transduction
hsa-miR-144	negative regulation of signal transduction
hsa-miR-149	negative regulation of signal transduction
hsa-miR-20b	negative regulation of signal transduction
hsa-miR-221	negative regulation of signal transduction
hsa-miR-222	negative regulation of signal transduction
hsa-miR-518c*	negative regulation of signal transduction
hsa-miR-519d	negative regulation of signal transduction
hsa-let-7e	cell migration
hsa-miR-105	cell migration
hsa-miR-106a	cell migration
hsa-miR-106b	cell migration
hsa-miR-130a	cell migration
hsa-miR-130b	cell migration
hsa-miR-133a	cell migration
hsa-miR-133b	cell migration
hsa-miR-141	cell migration
hsa-miR-143	cell migration
hsa-miR-144	cell migration
hsa-miR-148a	cell migration
hsa-miR-149	cell migration
hsa-miR-154	cell migration
hsa-miR-15b	cell migration
hsa-miR-181d	cell migration
hsa-miR-184	cell migration
hsa-miR-187	cell migration
hsa-miR-18a	cell migration
hsa-miR-200a*	cell migration
hsa-miR-204	cell migration
hsa-miR-206	cell migration
hsa-miR-20a	cell migration
hsa-miR-20b	cell migration
hsa-miR-21	cell migration
hsa-miR-211	cell migration
hsa-miR-217	cell migration
hsa-miR-218	cell migration
hsa-miR-224	cell migration
hsa-miR-24	cell migration
hsa-miR-29a	cell migration
hsa-miR-29b	cell migration
hsa-miR-29c	cell migration
hsa-miR-302a	cell migration
hsa-miR-302b	cell migration
hsa-miR-302c	cell migration
hsa-miR-302d	cell migration
hsa-miR-31	cell migration
hsa-miR-345	cell migration
hsa-miR-34a	cell migration
hsa-miR-367	cell migration
hsa-miR-372	cell migration
hsa-miR-382	cell migration
hsa-miR-383	cell migration
hsa-miR-424	cell migration
hsa-miR-425	cell migration
hsa-miR-432	cell migration
hsa-miR-448	cell migration
hsa-miR-485-5p	cell migration
hsa-miR-493	cell migration
hsa-miR-507	cell migration
hsa-miR-512-3p	cell migration
hsa-miR-512-5p	cell migration
hsa-miR-519e*	cell migration
hsa-miR-7	cell migration
hsa-miR-93	cell migration
hsa-miR-105	response to stress
hsa-miR-10a	response to stress
hsa-miR-124	response to stress
hsa-miR-1297	response to stress
hsa-miR-130b	response to stress
hsa-miR-133b	response to stress
hsa-miR-145	response to stress
hsa-miR-146a	response to stress
hsa-miR-148a	response to stress
hsa-miR-15a	response to stress
hsa-miR-15b	response to stress
hsa-miR-16	response to stress
hsa-miR-181b	response to stress
hsa-miR-183	response to stress
hsa-miR-18b	response to stress
hsa-miR-195	response to stress
hsa-miR-198	response to stress
hsa-miR-200a*	response to stress
hsa-miR-20b	response to stress
hsa-miR-218	response to stress
hsa-miR-222	response to stress
hsa-miR-26a	response to stress
hsa-miR-26b	response to stress
hsa-miR-29a	response to stress
hsa-miR-29b	response to stress
hsa-miR-29c	response to stress
hsa-miR-300	response to stress
hsa-miR-301a	response to stress
hsa-miR-302a	response to stress
hsa-miR-30a	response to stress
hsa-miR-32	response to stress
hsa-miR-328	response to stress
hsa-miR-370	response to stress
hsa-miR-381	response to stress
hsa-miR-409-3p	response to stress
hsa-miR-422a	response to stress
hsa-miR-424	response to stress
hsa-miR-432	response to stress
hsa-miR-452*	response to stress
hsa-miR-497	response to stress
hsa-miR-504	response to stress
hsa-miR-513b	response to stress
hsa-miR-519d	response to stress
hsa-miR-520d-5p	response to stress
hsa-miR-520f	response to stress
hsa-miR-520g	response to stress
hsa-miR-524-5p	response to stress
hsa-miR-526a	response to stress
hsa-miR-527	response to stress
hsa-miR-636	response to stress
hsa-miR-656	response to stress
hsa-miR-7	response to stress
hsa-miR-98	response to stress
hsa-let-7a	regulation of cell proliferation
hsa-let-7d	regulation of cell proliferation
hsa-let-7f	regulation of cell proliferation
hsa-let-7g	regulation of cell proliferation
hsa-let-7i	regulation of cell proliferation
hsa-miR-103	regulation of cell proliferation
hsa-miR-105	regulation of cell proliferation
hsa-miR-107	regulation of cell proliferation
hsa-miR-10a	regulation of cell proliferation
hsa-miR-137	regulation of cell proliferation
hsa-miR-15b	regulation of cell proliferation
hsa-miR-182	regulation of cell proliferation
hsa-miR-196a	regulation of cell proliferation
hsa-miR-196b	regulation of cell proliferation
hsa-miR-200a*	regulation of cell proliferation
hsa-miR-202	regulation of cell proliferation
hsa-miR-206	regulation of cell proliferation
hsa-miR-214	regulation of cell proliferation
hsa-miR-218	regulation of cell proliferation
hsa-miR-221	regulation of cell proliferation
hsa-miR-222	regulation of cell proliferation
hsa-miR-223	regulation of cell proliferation
hsa-miR-23b	regulation of cell proliferation
hsa-miR-25	regulation of cell proliferation
hsa-miR-302b	regulation of cell proliferation
hsa-miR-302c	regulation of cell proliferation
hsa-miR-30c	regulation of cell proliferation
hsa-miR-31	regulation of cell proliferation
hsa-miR-34a	regulation of cell proliferation
hsa-miR-34b	regulation of cell proliferation
hsa-miR-367	regulation of cell proliferation
hsa-miR-373	regulation of cell proliferation
hsa-miR-375	regulation of cell proliferation
hsa-miR-378	regulation of cell proliferation
hsa-miR-409-5p	regulation of cell proliferation
hsa-miR-431	regulation of cell proliferation
hsa-miR-452*	regulation of cell proliferation
hsa-miR-489	regulation of cell proliferation
hsa-miR-493	regulation of cell proliferation
hsa-miR-506	regulation of cell proliferation
hsa-miR-512-3p	regulation of cell proliferation
hsa-miR-518f	regulation of cell proliferation
hsa-miR-518f*	regulation of cell proliferation
hsa-miR-520e	regulation of cell proliferation
hsa-miR-7	regulation of cell proliferation
hsa-miR-9	regulation of cell proliferation
hsa-miR-105	inflammatory response
hsa-miR-124	inflammatory response
hsa-miR-1252	inflammatory response
hsa-miR-1271	inflammatory response
hsa-miR-1283	inflammatory response
hsa-miR-130a	inflammatory response
hsa-miR-130b	inflammatory response
hsa-miR-141	inflammatory response
hsa-miR-143	inflammatory response
hsa-miR-144	inflammatory response
hsa-miR-17	inflammatory response
hsa-miR-181a	inflammatory response
hsa-miR-185	inflammatory response
hsa-miR-186	inflammatory response
hsa-miR-197	inflammatory response
hsa-miR-19a	inflammatory response
hsa-miR-200a	inflammatory response
hsa-miR-200b	inflammatory response
hsa-miR-200c	inflammatory response
hsa-miR-203	inflammatory response
hsa-miR-204	inflammatory response
hsa-miR-20a	inflammatory response
hsa-miR-21	inflammatory response
hsa-miR-211	inflammatory response
hsa-miR-212	inflammatory response
hsa-miR-218	inflammatory response
hsa-miR-23a	inflammatory response
hsa-miR-27a	inflammatory response
hsa-miR-27b	inflammatory response
hsa-miR-301a	inflammatory response
hsa-miR-302a	inflammatory response
hsa-miR-302b	inflammatory response
hsa-miR-302c	inflammatory response
hsa-miR-302d	inflammatory response
hsa-miR-324-3p	inflammatory response
hsa-miR-326	inflammatory response
hsa-miR-338-5p	inflammatory response
hsa-miR-345	inflammatory response
hsa-miR-369-3p	inflammatory response
hsa-miR-373	inflammatory response
hsa-miR-374a	inflammatory response
hsa-miR-374b	inflammatory response
hsa-miR-422a	inflammatory response
hsa-miR-424	inflammatory response
hsa-miR-425	inflammatory response
hsa-miR-452	inflammatory response
hsa-miR-485-5p	inflammatory response
hsa-miR-506	inflammatory response
hsa-miR-512-3p	inflammatory response
hsa-miR-518b	inflammatory response
hsa-miR-518c	inflammatory response
hsa-miR-518e	inflammatory response
hsa-miR-518f	inflammatory response
hsa-miR-519a	inflammatory response
hsa-miR-519e	inflammatory response
hsa-miR-519e*	inflammatory response
hsa-miR-520e	inflammatory response
hsa-miR-520g	inflammatory response
hsa-miR-520h	inflammatory response
hsa-miR-545	inflammatory response
hsa-miR-570	inflammatory response
hsa-miR-579	inflammatory response
hsa-miR-607	inflammatory response
hsa-miR-655	inflammatory response
hsa-miR-7	inflammatory response
hsa-miR-9	inflammatory response
hsa-miR-944	inflammatory response
hsa-miR-101	skeletal system development
hsa-miR-105	skeletal system development
hsa-miR-133a	skeletal system development
hsa-miR-133b	skeletal system development
hsa-miR-143	skeletal system development
hsa-miR-144	skeletal system development
hsa-miR-15a	skeletal system development
hsa-miR-182	skeletal system development
hsa-miR-183	skeletal system development
hsa-miR-187	skeletal system development
hsa-miR-195	skeletal system development
hsa-miR-196b	skeletal system development
hsa-miR-19a	skeletal system development
hsa-miR-19b	skeletal system development
hsa-miR-200b	skeletal system development
hsa-miR-200c	skeletal system development
hsa-miR-214	skeletal system development
hsa-miR-23b	skeletal system development
hsa-miR-27a	skeletal system development
hsa-miR-299-5p	skeletal system development
hsa-miR-30a	skeletal system development
hsa-miR-30e	skeletal system development
hsa-miR-32	skeletal system development
hsa-miR-325	skeletal system development
hsa-miR-34a	skeletal system development
hsa-miR-34b	skeletal system development
hsa-miR-363	skeletal system development
hsa-miR-367	skeletal system development
hsa-miR-370	skeletal system development
hsa-miR-373*	skeletal system development
hsa-miR-379	skeletal system development
hsa-miR-381	skeletal system development
hsa-miR-383	skeletal system development
hsa-miR-409-5p	skeletal system development
hsa-miR-412	skeletal system development
hsa-miR-429	skeletal system development
hsa-miR-432*	skeletal system development
hsa-miR-452	skeletal system development
hsa-miR-488	skeletal system development
hsa-miR-493	skeletal system development
hsa-miR-498	skeletal system development
hsa-miR-504	skeletal system development
hsa-miR-510	skeletal system development
hsa-miR-518c*	skeletal system development
hsa-miR-519a	skeletal system development
hsa-miR-519e	skeletal system development
hsa-miR-520d-5p	skeletal system development
hsa-miR-9	skeletal system development
hsa-miR-92a	skeletal system development
hsa-miR-92b	skeletal system development
hsa-miR-98	skeletal system development
hsa-let-7a	cell division
hsa-let-7b	cell division
hsa-let-7c	cell division
hsa-let-7e	cell division
hsa-let-7g	cell division
hsa-miR-125b	cell division
hsa-miR-130a	cell division
hsa-miR-130b	cell division
hsa-miR-135a	cell division
hsa-miR-135b	cell division
hsa-miR-137	cell division
hsa-miR-141	cell division
hsa-miR-142-5p	cell division
hsa-miR-143	cell division
hsa-miR-152	cell division
hsa-miR-154	cell division
hsa-miR-15a	cell division
hsa-miR-15b	cell division
hsa-miR-16	cell division
hsa-miR-195	cell division
hsa-miR-198	cell division
hsa-miR-200a	cell division
hsa-miR-21	cell division
hsa-miR-217	cell division
hsa-miR-23a	cell division
hsa-miR-24	cell division
hsa-miR-25	cell division
hsa-miR-27a	cell division
hsa-miR-27b	cell division
hsa-miR-299-5p	cell division
hsa-miR-31	cell division
hsa-miR-34b	cell division
hsa-miR-370	cell division
hsa-miR-372	cell division
hsa-miR-373	cell division
hsa-miR-376b	cell division
hsa-miR-422a	cell division
hsa-miR-433	cell division
hsa-miR-493	cell division
hsa-miR-503	cell division
hsa-miR-507	cell division
hsa-miR-520f	cell division
hsa-miR-526b	cell division
hsa-miR-561	cell division
hsa-miR-103	cytokinesis
hsa-miR-107	cytokinesis
hsa-miR-15a	cytokinesis
hsa-miR-15b	cytokinesis
hsa-miR-182	cytokinesis
hsa-miR-212	cytokinesis
hsa-miR-221	cytokinesis
hsa-miR-31	cytokinesis
hsa-miR-34a	cytokinesis
hsa-miR-503	cytokinesis
hsa-miR-511	cytokinesis
hsa-miR-93	cytokinesis
hsa-let-7a	transport
hsa-let-7b	transport
hsa-let-7c	transport
hsa-let-7d	transport
hsa-let-7e	transport
hsa-let-7f	transport
hsa-let-7g	transport
hsa-let-7i	transport
hsa-miR-1	transport
hsa-miR-103	transport
hsa-miR-106a	transport
hsa-miR-106b	transport
hsa-miR-107	transport
hsa-miR-1178	transport
hsa-miR-1179	transport
hsa-miR-1200	transport
hsa-miR-1208	transport
hsa-miR-1236	transport
hsa-miR-124	transport
hsa-miR-125a-5p	transport
hsa-miR-125b	transport
hsa-miR-126*	transport
hsa-miR-1264	transport
hsa-miR-1279	transport
hsa-miR-1283	transport
hsa-miR-1284	transport
hsa-miR-1290	transport
hsa-miR-1294	transport
hsa-miR-1297	transport
hsa-miR-1299	transport
hsa-miR-1301	transport
hsa-miR-1305	transport
hsa-miR-132	transport
hsa-miR-1323	transport
hsa-miR-134	transport
hsa-miR-135b	transport
hsa-miR-140-3p	transport
hsa-miR-140-5p	transport
hsa-miR-142-5p	transport
hsa-miR-144	transport
hsa-miR-145	transport
hsa-miR-147	transport
hsa-miR-148b	transport
hsa-miR-149	transport
hsa-miR-152	transport
hsa-miR-153	transport
hsa-miR-154	transport
hsa-miR-154*	transport
hsa-miR-155	transport
hsa-miR-15a	transport
hsa-miR-15b	transport
hsa-miR-16	transport
hsa-miR-17	transport
hsa-miR-181b	transport
hsa-miR-1825	transport
hsa-miR-1827	transport
hsa-miR-183	transport
hsa-miR-184	transport
hsa-miR-185	transport
hsa-miR-187	transport
hsa-miR-190	transport
hsa-miR-191	transport
hsa-miR-194	transport
hsa-miR-195	transport
hsa-miR-199a-5p	transport
hsa-miR-19a	transport
hsa-miR-19b	transport
hsa-miR-200a	transport
hsa-miR-200b	transport
hsa-miR-203	transport
hsa-miR-204	transport
hsa-miR-206	transport
hsa-miR-20a	transport
hsa-miR-20b	transport
hsa-miR-211	transport
hsa-miR-212	transport
hsa-miR-214	transport
hsa-miR-218	transport
hsa-miR-219-5p	transport
hsa-miR-222	transport
hsa-miR-224	transport
hsa-miR-25	transport
hsa-miR-26a	transport
hsa-miR-26b	transport
hsa-miR-27a	transport
hsa-miR-27b	transport
hsa-miR-298	transport
hsa-miR-299-3p	transport
hsa-miR-299-5p	transport
hsa-miR-29a	transport
hsa-miR-302a	transport
hsa-miR-302b	transport
hsa-miR-302c	transport
hsa-miR-302c*	transport
hsa-miR-302d	transport
hsa-miR-302e	transport
hsa-miR-302f	transport
hsa-miR-30a	transport
hsa-miR-30b	transport
hsa-miR-30c	transport
hsa-miR-30d	transport
hsa-miR-32	transport
hsa-miR-320a	transport
hsa-miR-320b	transport
hsa-miR-320c	transport
hsa-miR-320d	transport
hsa-miR-324-3p	transport
hsa-miR-329	transport
hsa-miR-330-3p	transport
hsa-miR-33a	transport
hsa-miR-33b	transport
hsa-miR-340	transport
hsa-miR-346	transport
hsa-miR-34a	transport
hsa-miR-34b	transport
hsa-miR-34c-5p	transport
hsa-miR-361-5p	transport
hsa-miR-367	transport
hsa-miR-370	transport
hsa-miR-371-5p	transport
hsa-miR-373	transport
hsa-miR-374a	transport
hsa-miR-374b	transport
hsa-miR-375	transport
hsa-miR-376a	transport
hsa-miR-381	transport
hsa-miR-382	transport
hsa-miR-383	transport
hsa-miR-384	transport
hsa-miR-409-3p	transport
hsa-miR-410	transport
hsa-miR-421	transport
hsa-miR-422a	transport
hsa-miR-424	transport
hsa-miR-425	transport
hsa-miR-429	transport
hsa-miR-431	transport
hsa-miR-432*	transport
hsa-miR-450b-5p	transport
hsa-miR-452	transport
hsa-miR-485-5p	transport
hsa-miR-489	transport
hsa-miR-492	transport
hsa-miR-494	transport
hsa-miR-495	transport
hsa-miR-497	transport
hsa-miR-498	transport
hsa-miR-500	transport
hsa-miR-504	transport
hsa-miR-505	transport
hsa-miR-506	transport
hsa-miR-507	transport
hsa-miR-508-3p	transport
hsa-miR-510	transport
hsa-miR-511	transport
hsa-miR-512-3p	transport
hsa-miR-512-5p	transport
hsa-miR-513a-3p	transport
hsa-miR-513b	transport
hsa-miR-516a-3p	transport
hsa-miR-516b	transport
hsa-miR-517*	transport
hsa-miR-518a-5p	transport
hsa-miR-518c	transport
hsa-miR-518c*	transport
hsa-miR-518e	transport
hsa-miR-518f*	transport
hsa-miR-519a	transport
hsa-miR-519b-3p	transport
hsa-miR-519c-3p	transport
hsa-miR-519d	transport
hsa-miR-520a-5p	transport
hsa-miR-520b	transport
hsa-miR-520e	transport
hsa-miR-520g	transport
hsa-miR-520h	transport
hsa-miR-521	transport
hsa-miR-523	transport
hsa-miR-525-5p	transport
hsa-miR-526a	transport
hsa-miR-527	transport
hsa-miR-545	transport
hsa-miR-548a-3p	transport
hsa-miR-548a-5p	transport
hsa-miR-548b-5p	transport
hsa-miR-548c-3p	transport
hsa-miR-548c-5p	transport
hsa-miR-548d-3p	transport
hsa-miR-548d-5p	transport
hsa-miR-548g	transport
hsa-miR-548h	transport
hsa-miR-548i	transport
hsa-miR-548j	transport
hsa-miR-548k	transport
hsa-miR-548l	transport
hsa-miR-548n	transport
hsa-miR-548p	transport
hsa-miR-557	transport
hsa-miR-559	transport
hsa-miR-561	transport
hsa-miR-569	transport
hsa-miR-570	transport
hsa-miR-576-3p	transport
hsa-miR-577	transport
hsa-miR-578	transport
hsa-miR-579	transport
hsa-miR-580	transport
hsa-miR-584	transport
hsa-miR-586	transport
hsa-miR-587	transport
hsa-miR-590-3p	transport
hsa-miR-599	transport
hsa-miR-607	transport
hsa-miR-613	transport
hsa-miR-636	transport
hsa-miR-643	transport
hsa-miR-655	transport
hsa-miR-656	transport
hsa-miR-659	transport
hsa-miR-671-5p	transport
hsa-miR-7	transport
hsa-miR-760	transport
hsa-miR-874	transport
hsa-miR-875-3p	transport
hsa-miR-888	transport
hsa-miR-889	transport
hsa-miR-892a	transport
hsa-miR-9	transport
hsa-miR-92a	transport
hsa-miR-93	transport
hsa-let-7a	interspecies interaction between organisms
hsa-let-7b	interspecies interaction between organisms
hsa-let-7c	interspecies interaction between organisms
hsa-let-7d	interspecies interaction between organisms
hsa-let-7e	interspecies interaction between organisms
hsa-let-7f	interspecies interaction between organisms
hsa-let-7g	interspecies interaction between organisms
hsa-let-7i	interspecies interaction between organisms
hsa-miR-101	interspecies interaction between organisms
hsa-miR-106a	interspecies interaction between organisms
hsa-miR-1207-5p	interspecies interaction between organisms
hsa-miR-125a-5p	interspecies interaction between organisms
hsa-miR-125b	interspecies interaction between organisms
hsa-miR-128	interspecies interaction between organisms
hsa-miR-1284	interspecies interaction between organisms
hsa-miR-1305	interspecies interaction between organisms
hsa-miR-130a	interspecies interaction between organisms
hsa-miR-130b	interspecies interaction between organisms
hsa-miR-137	interspecies interaction between organisms
hsa-miR-140-5p	interspecies interaction between organisms
hsa-miR-142-3p	interspecies interaction between organisms
hsa-miR-144	interspecies interaction between organisms
hsa-miR-146a	interspecies interaction between organisms
hsa-miR-147	interspecies interaction between organisms
hsa-miR-154*	interspecies interaction between organisms
hsa-miR-181a	interspecies interaction between organisms
hsa-miR-181b	interspecies interaction between organisms
hsa-miR-181d	interspecies interaction between organisms
hsa-miR-185	interspecies interaction between organisms
hsa-miR-197	interspecies interaction between organisms
hsa-miR-200b	interspecies interaction between organisms
hsa-miR-202	interspecies interaction between organisms
hsa-miR-203	interspecies interaction between organisms
hsa-miR-204	interspecies interaction between organisms
hsa-miR-211	interspecies interaction between organisms
[truncated: 688 more rows]
